# Supplementary material for: Accuracy of Inferior Vena Cava Ultrasound for Predicting Dehydration in Children with Acute Diarrhea in Resource-Limited Settings
Source: PLoS One. 2016 Jan 14;11(1):e0146859. doi: 10.1371/journal.pone.0146859 (PMC4713074; doi:10.1371/journal.pone.0146859)
Supplement: S2 File — (XLS) [file pone.0146859.s002.xls]

## Sheet: Sheet1
studyid	daysofdiar	episodes	usconfiden	usquality	usaortad	usivcd	usscantime	diartype	gender	muac	disdiag	disusqual	disusaorta	disusivc	pctdehyd	somedehyd	severedehyd	Age (months)	Hours to Stable Weight
1001	3	20	5	0	0.68	0.41	6	1	0	135	0	0	0.44	0.38	-0.00653595	0	0	11.3943	6.41667
1002	3	25	4	1	0.59	0.35	10	1	1	133	0	0	0.4	0.3	0.0238095	0	0	10.7228	13.3833
1003	1	22	3	0	0.41	0.18	9	2	0	131	0	0	0.44	0.24	0.08	1	0	8	12.0167
1004	2	35	5	0	0.74	0.47	5	1	0	158								15
1005	3	15	4	0	0.62	0.43	6	2	0	126	0	0	0.56	0.56	0.118881	1	1	12	21.75
1006	2	5	5	0	0.38	0.36	4	2	1	130								24
1007	4	20	5	0	0.62	0.38	5	2	0	150	0	0	0.44	0.29	-0.00529101	0	0	10	16.75
1008	1	10	4	0	0.56	0.39	8	1	0	142	0	0	0.66	0.35	0.027027	0	0	10	14.75
1009	4	8	4	0	0.59	0.47	6	1	0	125	0	0	0.44	0.44	-0.0142857	0	0	10	12.35
1010	1	12	4	0	0.56	0.33	4	2	0	140	0	0	0.47	0.29	0.00606061	0	0	10	10.5
1011	6	8	3	0	0.38	0.27	7	2	1	120	0	0	0.53	0.56	0.00900901	0	0	6.49281	17.75
1012	2	4	1	1	0.47	0.32	18	1	0	150	0	0	0.71	0.41	0.0471204	1	0	18	19.0833
1013	2	9	4	0	0.41	0.21	3	1	0	125	0	0	0.59	0.56	0.00787402	0	0	6	10.4
1014	8	20	4	0	0.59	0.38	6	1	0	144	0	0	0.59	0.24	0.00452489	0	0	20	33.5
1015	3	4	4	0	0.35	0.29	6	1	1	124								9.32854
1016	5	12	3	0	0.5	0.27	10	1	1	140	0	0	0.53	0.21	0.0108696	0	0	26	35.8333
1017	5	15	4	0	0.5	0.47	6	2	1	132	0	0	0.47	0.47	0.0555556	1	0	9	14.8333
1018	3	20	5	0	0.56	0.47	7	1	0	152	0	1	0.5	0.3	0.0315789	1	0	10	16.6667
1019	1	5	4	0	0.45	0.34	3	1	0	130	0	0	0.5	0.21	0.0075188	0	0	8	40.4667
1020	3	10	4	0	0.4	0.25	5	1	0	135								20
1021	4	8	4	0	0.44	0.32	10	1	0	125	0	0	0.55	0.29	0.0491803	1	0	8	8.91667
1022	3	30	5	0	0.7	0.33	6	2	0	126	0	1	0.56	0.41	0.025	0	0	11	14.95
1023	3	8	4	0	0.56	0.24	8	1	1	125	0	0	0.47	0.5	0.0138889	0	0	10	10.0333
1024	7	9	4	0	0.55	0.48	7	2	0	130	0	0	0.48	0.4	0.0471204	1	0	36.46	34
1025	2	15	5	0	0.47	0.25	3	2	1	140	0	0	0.41	0.53	0.0580645	1	0	9.45996	15.8333
1026	1	15	5	0	0.56	0.35	3	1	0	145	0	0	0.83	0.3	-0.0075188	0	0	60	8.66667
1027	5	10	5	0	0.68	0.33	4	1	1	144	0							42
1028	2	10	4	1	0.44	0.18	13	1	1	150	0	0	0.56	0.35	0.00621118	0	0	11	11.3333
1029	4	10	5	0	0.56	0.29	6	1	1	140	0	0	0.56	0.27	0.0362694	1	0	24	12
1030	4	20	4	0	0.47	0.21	5	1	1	133	0	0	0.47	0.32	0.0422535	1	0	4.49281	21.05
1031	3	15	5	0	0.65	0.32	10	1	1	110	0	1	0.36	0.18	0.047619	1	0	2.49281	21.45
1032	2	6	4	0	0.56	0.62	10	1	1	141	0	1	0.62	0.15	-0.043956	0	0	27
1033	3	6	4	0	0.59	0.24	10	1	0	120	0	0	0.56	0.56	0.0769231	1	0	10	19.8333
1034	2	8	4	0	0.41	0.38	7	1	1	117	0	0	0.53	0.35	0.00613497	0	0	24	9.93333
1035	2	9	4	0	0.53	0.44	8	2	1	142	0	0	0.53	0.41	0.00564972	0	0	24	15.5833
1036	1	15	4	0	0.56	0.38	14	1	0	122					0.0075188	0	0	13.1314	11.4
1037	3	10	1	0	0.97	0.38	8	1	0	142	0	1	0.59	0.24	0.0458716	1	0	15	26.8333
1038	3	8	4	0	0.44	0.35	5	1	1	135	0	0	0.47	0.38	0.0191083	0	0	7.49281	8.6
1039	3	10	5	0	0.47	0.36	5	2	0	130	0	1	0.45	0.36	0.0217391	0	0	4.19713	15.0833
1040	2	15	4	0	0.44	0.32	6	1	0	147	0	0	0.68	0.41	0.026738	0	0	10	31.25
1041	4	8	5	0	0.29	0.24	6	1	1	135	0	0	0.47	0.32	-0.0277778	0	0	11
1042	2	20	5	0	0.41	0.24	17	2	1	125	0	0	0.5	0.18	0.047619	1	0	6.22998	18.4333
1043	2	35	5	0	0.32	0.29	4	2	1	122	1							3
1044	2	28	5	0	0.41	0.27	5	2	1	130	0	1	0.4	0.36	0.0754717	1	0	5
1045	1	16	3	1	0.62	0.47	11	1	0	134	0	0	0.56	0.44	0.00606061	0	0	15	13
1046	4	10	4	0	0.56	0.38	8	2	0	138	0							13.4928
1047	4	15	4	0	0.44	0.38	10	2	0	132	0	0	0.5	0.32	0.0580645	1	0	7	31.75
1048	3	35	5	0	0.38	0.21	7	2	1	151	0	0	0.41	0.53	-0.00473934	0	0	27	10.9333
1049	3	30	4	0	0.5	0.24	8	2	0	126	0	0	0.5	0.41	0	0	0	9.32854	9.36667
1050	4	8	5	0	0.53	0.29	3	1	0	150	0	0	0.53	0.53	0.00636943	0	0	7	14.8333
1051	1	10	5	0	0.59	0.5	4	1	0	155					-0.00518135	0	0	18	10.5833
1052	5	8	3	0	0.56	0.35	11	1	1	115	0	0	0.65	0.5	0.0136986	0	0	19	12.5833
1053	3	15	4	0	0.5	0.41	5	2	1	119	0	0	0.56	0.27	0.0175439	0	0	6	36.7333
1054	2	12	4	0	0.65	0.53	4	1	0	158	0	0	0.5	0.29				15
1055	2	14	4	0	0.56	0.47	8	1	0	134	0	0	0.56	0.32	-0.027027	0	0	17	9.83333
1056	5	25	4	0	0.44	0.29	20	2	1	134	0	0	0.41	0.38	0.0463576	1	0	6	22.9167
1057	2	20	5	0	0.59	0.24	8	1	0	131	0	0	0.44	0.27	-0.0738916	0	0	18	20.1167
1058	3	10	4	1	0.38	0.21	14	1	1	132	0	0	0.47	0.21	0.0151515	0	0	5	11.1333
1059	3	20	4	0	0.62	0.38	7	1	0	139	0	0	0.44	0.24	0	0	0	10	9.45
1060	4	20	1	1	0.44	0.24	12	1	0	140	0	0	0.47	0.38	0.00645161	0	0	7.49281	13.6667
1061	7	10	1	1	0.53	0.53	4	1	1	134	0	0	0.62	0.53	0.0121951	0	0	18.6242
1062	3	8	3	0	0.74	0.27	13	2	0	160	1	0	0.7	0.37	0.0472441	1	0	18
1063	6	10	3	0	0.5	0.27	8	1	1	182	0	0	0.53	0.24	0.0120482	0	0	25	12.9
1064	5	25	4	0	0.53	0.29	4	1	1	139	0	0	0.53	0.24	-0.025974	0	0	18
1065	4	12	5	0	0.53	0.24	4	1	0	134	0	0	0.68	0.41	0.027027	0	0	17	9.5
1066	2	15	5	0	0.49	0.31	5	1	0	155	0	0	0.65	0.27	-0.00884956	0	0	17	14
1067	2	15	5	0	0.51	0.31	5	1	0	155	0	0	0.56	0.35	0.0318471	1	0	7	12.5833
1068	3	10	5	0	0.38	0.21	6	2	1	150	0	0	0.45	0.27	0.0136986	0	0	9.49281
1069	2	10	5	0	0.65	0.5	5	1	0	136	0	0	0.74	0.32	0.0654206	1	0	30	12.8333
1070	4	8	1	2	0.65			1	0	130	0	1	0.68	0.35	0.0406504	1	0	5	37.4667
1071	5	9	4	0	0.62	0.32	5	2	1	122	0	1	0.62	0.21	0.0364964	1	0	9	17.1333
1072	1	15	5	0	0.42	0.2	4	2	0	150	0	1	0.53	0.41	0.026178	0	0	15.5257	62.7
1073	5	10	5	0	0.45	0.27	4	2	0	135	0	0	0.56	0.29	0.0375	1	0	11	59
1074	4	13	5	0	0.47	0.32	6	2	0	145	0	0	0.59	0.24	0.00518135	0	0	24	17.8333
1075	2	15	4	0	0.44	0.29	8	1	1	143	0							12
1076	2	8	4	1	0.47	0.21	12	2	0	125	0	0	0.65	0.47	0.121951	1	1	15	17.2833
1077	8	22	4	0	0.44	0.29	8	1	1	135	0	1	0.59	0.21	0	0	0	10	11.9833
1078	1	10	5	0	0.38	0.24	3	2	1	120	0	1	0.62	0.47	0.0327869	1	0	9	10.3667
1079	2	12	5	0	0.47	0.18	6	2	1	125	0	0	0.38	0.5	0.0909091	1	1	13	25.4167
1080	3	10	5	0	0.59	0.35	17	1	0	132	0	1	0.59	0.47	-0.0113636	0	0	19	11.9167
1081	2	8	4	0	0.5	0.32	6	2	0	142	0	1	0.56	0.38	0.0635838	1	0	8	19.1667
1082	4	14	3	0	0.5	0.18	6	2	0	130	0	0	0.51	0.18	0.0555556	1	0	8	43.8333
1083	6	11	3	1	0.59	0.38	5	2	1	138	0	0	0.47	0.32	0	0	0	16	9.83333
1084	4	8	4	1	0.5	0.21	11	1	0	122	0	0	0.65	0.5	0	0	0	8	14.4333
1085	2	5	4	0	0.5	0.24	5	1	0	125	0	1	0.5	0.35	0.0298507	0	0	7	13.3667
1086	2	12	4	0	0.5	0.3	7	1	1	132	0	0	0.47	0.18	0.0588235	1	0	18
1087	4	25	3	1	0.44	0.38	5	2	0	124	0	0	0.62	0.21	0.0687023	1	0	7	18.75
1088	1	16	4	0	0.45	0.25	4	1	1	128	0	1	0.5	0.29	0.0441176	1	0	8	10.3333
1089	1	12	3	0	0.47	0.35	7	1	1	148	0	0	0.71	0.38	0.0294118	0	0	11.5914	8.33333
1090	3	35	5	0	0.47	0.24	7	2	0	114	0	0	0.47	0.27	0.0265487	0	0	8	14.4833
1091	2	20	5	0	0.56	0.24	4	1	0	128	0	0	0.8	0.29	-0.0104167	0	0	20	11.0833
1092	1	8	5	0	0.45	0.13	5	1	0	155	0	0	0.56	0.27	-0.0898204	0	0	14.4928	30.0833
1093	3	16	3	1	0.68	0.24	8	2	0	130	0	0	0.71	0.35	0.0215827	0	0	9	36.25
1094	1	10	4	0	0.59	0.29	5	1	0	125	0	0	0.47	0.24				16
1095	1	20	3	1	0.49	0.36	11	2	0	125	0	0	0.59	0.27	0.0677966	1	0	3	9.25
1096	3	35	5	0	0.56	0.56	7	2	0	140	0	2	0.65		0.0532544	1	0	8.06571	14.3833
1097	2	32	5	0	0.44	0.35	1	2	0	124	0	0	0.47	0.24	0.0687023	1	0	7	21.6333
1098	2	35	5	0	0.44	0.27	3	2	0	136	0	0	0.35	0.35	0.033557	1	0	7.62423	27.25
1099	3	15	1	2	0.59		5	2	1	120	0	0	0.5	0.3	0.0588235	1	0	10	14.9167
1100	2	45	5	0	0.59	0.24	3	1	0	146	0	0	0.62	0.33	0.0967742	1	1	11	14.1333
1101	1	15	3	0	0.59	0.24	5	2	1	134	0	0	0.56	0.32				36
1102	2	8	4	0	0.35	0.24	8	1	0	125	0	0	0.47	0.29	0.0215827	0	0	6	13.8333
1103	1	10	4	0	0.44	0.35	7	2	1	128	0	1	0.44	0.32	0.0441176	1	0	9	52.8333
1104	1	20	4	0	0.5	0.24	4	2	0	144	0	0	0.44	0.32	0.0609756	1	0	9.68994	14.8333
1105	3	15	4	0	0.74	0.44	11	2	1	140	0	0	0.47	0.27				26
1106	5	6	4	0	0.36	0.22	5	2	1	120	0	0	0.38	0.24	0.0619469	1	0	7.32854	20.1667
1107	4	15	5	0	0.47	0.35	5	2	0	130	0	0	0.5	0.3	0.152941	1	1	14
1108	6	10	1	1	0.47	0.18	13	1	0	125	0	1	0.56	0.27	0.0704225	1	0	11.1314	18.4333
1109	3	30	1	1	0.29	0.33	9	2	0	130	0	0	0.56	0.35	0.0404624	1	0	12	8.63333
1110	2	10	4	0	0.54	0.2	4	2	0	170	0	0	0.53	0.21	0.0493274	1	0	8.49281	29
1111	2	15	5	0	0.47	0.21	5	1	0	160	0	1	0.56	0.24				10
1112	2	20	4	0	0.59	0.53	8	1	0	142	0	0	0.47	0.41	0.0240964	0	0	12.3285	30.9167
1113	5	35	5	0	0.47	0.38	3	1	0	115	0	1	0.38	0.41	0.0447761	1	0	11
1114	1	16	4	0	0.44	0.29	4	1	0	130	0	0	0.47	0.32	0.037594	1	0	6	48.25
1115	2	7	3	1	0.5	0.21	13	1	0	150	0	1	0.53	0.32	0	0	0	18	10.0833
1116	1	25	5	0	0.65	0.32	3	1	1	150	0	0	0.8	0.32	0.0536585	1	0	20	24.3333
1117	2	25	2	0	0.41	0.18	7	1	1	122	0	0	0.44	0.32	0.079646	1	0	4.39425	14.6667
1118	7	20	3	0	0.71	0.21	9	2	0	150	0	1	0.56	0.27	0.0502793	1	0	8	14.3667
1119	7	14	3	1	0.53	0.15	9	2	1	110	0	0	0.4	0.2	0.0598291	1	0	10	20.1667
1120	2	4	4	0	0.59	0.29	6	2	1	136		0	0.47	0.29	0.0111111	0	0	24
1121	1	12	3	0	0.5	0.24	4	1	1	142	0	1	0.62	0.38				24.8214
1122	3	16	4	0	0.47	0.29	5	2	1	140	0	1	0.53	0.32	0.0470588	1	0	18.0657	30.55
1123	1	20	4	0	0.35	0.29	5	1	0	140	0	1	0.53	0.33	-0.0171429	0	0	11	12
1124	7	40	3	0	0.41	0.24	10	1	0	126	0	0	0.56	0.32	0.0344828	1	0	11.1643	13.6833
1125	2	8	3	0	0.56	0.32	9	1	0	150	0	0	0.62					11.1643
1126	5	12	4	0	0.59	0.32	4	1	1	165	0	1	0.56	0.47	0.0186916	0	0	16	19
1127	3	5	4	0	0.56	0.18	5	2	0	150	0	0	0.65	0.21	0.106383	1	1	36	10
1128	2	60	3	0	0.41	0.18	9	1	0	110	0	0	0.38	0.38	0.0909091	1	1	8.16427	9.9
1129	7	6	5	0	0.31	0.29	8	1	0	130								18
1130	2	6	5	0	0.41	0.18	2	1	1	155	0	1	0.56	0.29	0.0980392	1	1	15.0329	9.25
1131	2	15	3	0	0.56	0.38	7	2	0	135	0	0	0.53	0.35	0.0759494	1	0	9	23.7
1132	2	10	2	0	0.68	0.27	10	1	0	165	0	0	0.68	0.35	0.0285714	0	0	42
1133	4	10	2	0	0.44	0.32	10	1	1	120	0	0	0.41	0.44	0.00884956	0	0	6.09856	10.9167
1134	3	10	4	0	0.59	0.18	3	2	1	125	0	0	0.56	0.29	0.0980392	1	1	7	18.9167
1135	2	30	4	0	0.38	0.47	11	1	0	129	0				0.0634921	1	0	8	26.8833
1136	2	45	5	0	0.44	0.24	7	1	1	132	0	0	0.53	0.32	0.00884956	0	0	5.49281	11.8333
1137	3	50	4	0	0.51	0.2	5	1	0	136	0	0	0.56	0.29	0.0656934	1	0	4	17.5167
1138	1	35	3	0	0.53	0.12	10	2	1	122	0				-0.00671141	0	0	17	14.9
1139	1	10	5	0	0.57	0.32	6	1	0	150	0	0	0.56	0.32	0.00884956	0	0	30
1140	2	16	4	0	0.65	0.32	6	1	0	145	0				-0.0212766	0	0	16	19.75
1141	2	30	5	0	0.44	0.32	6	1	0	115	0	0	0.32	0.24	0.0416667	1	0	4.49281	11.2833
1142	4	15	2	0	0.58	0.25	8	1	0	140	0	0	0.47	0.41	0	0	0	7.68994
1143	2	15	3	1	0.45	0.2	9	1	0	130	0	0	0.68	0.35				7
1144	2	30	4	0	0.53	0.27	7	1	0	140	0	0	0.59	0.33	0.0177515	0	0	10.6242	10.5833
1145	1	24	3	0	0.53	0.56	5	2	0	131	0				0.0691824	1	0	12	30.75
1146	5	30	4	0	0.5	0.27	4	1	1	133	0				0.145038	1	1	8	11.25
1147	3	15	3	0	0.5	0.29	8	1	1	112	0				0.0444444	1	0	5	20.3
1148	2	26	2	0	0.45	0.18	14	1	1	125	0	0	0.59	0.41	0.0700637	1	0	24	10.4667
1149	1	10	4	0	0.36	0.27	5	1	1	126	0				0.0684932	1	0	15
1150	2	8	2	0	0.56	0.21	7	1	0	160	0				-0.238095	0	0	30	9.5
1151	2	30	5	0	0.59	0.27	9	1	0	118	0	0	0.53	0.36	0.0204082	0	0	18	14.7667
1152	3	35	5	0	0.54	0.2	4	2	0	120	0				0.088	1	0	4.49281	12.95
1153	3	30	5	0	0.59	0.29	3	2	0	125	0				0	0	0	7.32854	50.7167
1154	2	35	5	0	0.44	0.27	7	1	1	130	0				0.027933	0	0	34.6242	8.7
1155	2	6	4	0	0.44	0.21	5	1	1	120	0				0	0	0	9	14.8333
1156	2	30	4	0	0.77	0.32	5	2	1	154	0	0	0.74	0.24	0.110169	1	1	51
1157	10	12	4	0	0.53	0.29	7	1	0	128	0				0.135417	1	1	22	45.0833
1158	4	25	4	0	0.68	0.47	6	0	1	130	0				0.0232558	0	0	20	11.3
1159	3	20	5	0	0.44	0.38	4	2	1	153	0	1	0.47	0.38	0.0248756	0	0	27	10.2167
1160	10	9	5	0	0.56	0.39	3	1	1	152	0				0.0169492	0	0	42	9.66667
1161	3	20	4	0	0.8	0.44	5	2	1	142	0				0.00900901	0	0	30	9.5
1162	2	30	3	1	0.41	0.29	6	1	0	135	0	2	0.47		0.100671	1	1	9.03285	22.1667
1163	3	35	4	0	0.68	0.27	5	1	1	120	0				0.0963855	1	1	26
1164	3	15	2	1	0.35	0.24	5	1	1	115	0	0	0.47	0.29	-0.0147059	0	0	18	10.5833
1165	2	8	4	0	0.41	0.24	7	1	1	140	0							14
1166	3	10	4	1	0.38	0.18	6	1	1	120	0				0.0393701	1	0	9	13
1167	3	15	4	0	0.59	0.27	8	1	1	148	0	0	0.56	0.32	0.0171429	0	0	16.6242	51.75
1168	2	12	4	0	0.47	0.31	5	1	1	168	0				0.0295858	0	0	9.22998	11.25
1169	7	15	3	0	0.4	0.27	8	1	0	118	0				0.079646	1	0	5.16427	18.9167
1170	2	20	4	0	0.38	0.29	5	1	0	126	0	0	0.65	0.29	0.0413223	1	0	5.82136	8.5
1171	1	6	2	0	0.56	0.29	8	1	0	150	0				-0.010101	0	0	22	12.3333
1172	4	12	2	1	0.77	0.32	12	2	0	112	1				0.1	1	1	9	15.4167
1173	3	20	2	0	0.5	0.27	4	1	0	100	0				0.0238095	0	0	3.16427
1174	5	6	4	0	0.56	0.18	5	1	0	130	0				0.0697674	1	0	8.49281	15
1175	1	12	5	0	0.47	0.18	5	2	0	124	0	1	0.5	0.27	0.0551181	1	0	9	22.25
1176	4	40	3	0	0.48	0.4	6	1	1	140	1				0.0169492	0	0	4.49281
1177	3	20	3	0	0.56	0.2	9	1	1	140	0				0.0144928	0	0	9.82135	34.6667
1178	2	10	5	0	0.71	0.21	4	2	0	152	0	0	0.71	0.3	0.0492958	1	0	54	12.9167
1179	3	15	5	0	0.47	0.24	3	2	1	142					0.0469799	1	0	18	9.95
1180	2	30	4	0	0.47	0.35	5	2	1	145	0	0	0.59	0.32	0.132743	1	1	48	71.9167
1181	2	10	5	0	0.47	0.29	4	1	1	156	0				0.0163934	0	0	9.49281	22.5833
1182	1	25	3	1	0.77	0.38	10	2	0	136	0	0	0.68	0.27	0.146154	1	1	48	14.1667
1183	3	30	4	0	0.27	0.24	5	1	0	110	1				0.12	1	1	4
1184	3	8	3	0	0.56	0.27	6	1	1	137	0	0	0.5	0.29	0.04	1	0	26	18.8667
1185	5	35	3	0	0.5	0.27	4	1	0	126	0				0.0434783	1	0	11	9.41667
1186	6	35	5	0	0.71	0.27	2	2	1	140	0	0	0.59	0.24	0.0276243	0	0	18	57.0667
1187	3	25	4	0	0.62	0.27	6	1	0	135	0				0.0882353	1	0	30	15.0833
1188	1	10	4	1	0.24	0.14	5	1	0	125	0				0.03125	1	0	8.49281	9
1189	3	16	3	0	0.53	0.27	7	1	0	126	0				0.0918919	1	1	26.4928	15.0833
1190	3	30	4	0	0.42	0.27	12	1	1	140	0	1	0.5	0.15	0.0596026	1	0	10	27.7833
1191	3	12	4	0	0.59	0.29	5	1	0	135	0				0.0116279	0	0	12	18.0833
1192	2	8	4	0	0.44	0.18	6	1	1	125	0	0	0.56	0.24	0.0232558	0	0	11	9.73333
1193	2	8	4	1	0.5	0.12	9	2	0	140	0				0.111111	1	1	13	8.66667
1194	1	10	5	0	0.45	0.18	3	1	1	145	0	1	0.44	0.29	-0.00613497	0	0	12	8.3
1195	2	6	3	1	0.53	0.18	11	1	1	120	0				0.020979	0	0	8.39425	14.75
1196	3	30	4	0	0.65	0.29	6	1	0	160	0	1	0.86	0.35	0.0851064	1	0	42.0329	20.9
1197	3	15	3	0	0.4	0.25	10	1	1	130	0				0.0359712	1	0	12	14.3333
1198	4	15	1	1	0.42	0.16	9	1	0	112	0	1	0.5	0.27	0.0666667	1	0	3	13.3
1199	6	30	4	0	0.5	0.21	5	2	0	140	0				0.0348259	1	0	30	19.2167
1200	3	20	2	0	0.5	0.18	12	1	0	120	0				0.0149254	0	0	8	10.5833
1201	3	12	5	0	0.62	0.21	2	2	1	130	0	0	0.47	0.27	0.0149254	0	0	9	9.95
1202	2	25	5	0	0.44	0.24	9	2	1	115	0				0.0503597	1	0	18	15.95
1203	3	20	4	1	0.41	0.15	6	1	1	148	0	0	0.51	0.19	0.0337079	1	0	27.6242	14.8333
1204	2	15	4	0	0.65	0.41	4	1	0	141	0	0	0.71	0.27	0.0933333	1	1	36	13.1667
1205	1	25	3	0	0.59	0.27	7	1	0	140	0				0.008	0	0	48	12.5
1206	2	20	3	0	0.65	0.41	9	1	0	160	0				0.0327869	1	0	30	12.1667
1207	5	20	3	0	0.4	0.22	7	1	1	114	1				0.0816327	1	0	7
1208	1	7	3	0	0.59	0.29	7	2	0	135	0				0.113772	1	1	13	11.2
1209	1	20	3	0	0.65	0.27	5	2	0	140	0				0.0893617	1	0	48	26.75
1210	5	10	3	0	0.71	0.47	8	2	0	129	0							18
1211	1	18	3	0	0.62	0.18	5	1	1	131	0	0	0.59	0.27	0.0722892	1	0	9	23.5833
1212	4	30	5	0	0.44	0.18	4	2	0	132	0				0.0441176	1	0	5.22998	21.75
1213	4	30	5	0	0.5	0.21	3	2	1	142	0	2	0.53		0.0306122	1	0	19	11.8833
1214	2	15	5	0	0.59	0.27	4	2	1	127	0				0.0394737	1	0	13	11.1667
1215	7	15	5	0	0.59	0.32	4	1	0	132	0				0.0434783	1	0	8	9.71667
1216	3	20	3	1	0.38	0.16	8	1	1	130								12
1217	1	4	4	0	0.62	0.4	6	2	0	155								60
1218	2	5	4	0	0.59	0.44	4	2	1	152	0				0.127389	1	1	40	11.75
1219	10	8	4	0	0.47	0.32	7	1	0	137	0	0	0.68	0.24	0.017341	0	0	12.2628	43.5833
1220	2	8	4	1	0.68	0.29	6	1	0	130	0				0.0314465	1	0	10	9.08333
1221	3	16	3	0	0.44	0.29	9	1	1	122	0				0.04	1	0	8.16427	22.8333
1222	2	10	5	0	0.41	0.21	4	1	0	132	0				0.0198675	0	0	10.3285	13.6167
1223	1	10	5	0	0.56	0.32	3	2	0	128	0	2	0.5		0.025641	0	0	7.16427	20.95
1224	4	30	5	0	0.47	0.24	3	1	0	130	0				0.037037	1	0	9	26.9667
1225	4	20	5	0	0.38	0.35	4	1	1	135	0				0.025641	0	0	5	25.15
1226	6	15	4	1	0.5	0.29	11	1	0	135	0							9
1227	6	35	4	0	0.47	0.38	6	1	0	132	0				0.0898876	1	0	16	12.8333
1228	1	20	3	1	0.56	0.27	5	2	1	130	0				-0.0121951	0	0	18
1229	2	40	2	1	0.49	0.31	5	2	0	124	0				0.0728477	1	0	17	11.3333
1230	7	30	2	0	0.59	0.44	10	2	0	130	0				0.0196078	0	0	12	15.8333
1231	1	10	4	0	0.56	0.15	7	2	1	141								48
1232	4	12	5	0	0.41	0.21	3	2	0	148	0				0.05	1	0	11.4928	13.3667
1233	6	20	5	0	0.5	0.15	3	2	1	120	0				0.0232558	0	0	8	11.6667
1234	2	15	5	0	0.41	0.21	2	2	0	138	0				0.189474	1	1	18	41.8333
1235	1	20	5	0	0.5	0.27	2	2	1	145	0	0	0.48	0.3	0.0738916	1	0	30	8.9
1236	1	15	3	0	0.53	0.29	11	1	1	135	0	0	0.38	0.27	0	0	0	30
1237	1	50	3	0	0.62	0.27	6	2	0	129	0				0.033557	1	0	7	14
1238	4	15	4	0	0.54	0.27	9	1	0	132	0				-0.0853659	0	0	12	12.8333
1239	2	22	4	0	0.53	0.21	7	1	1	144	0	0	0.44	0.41	-0.141243	0	0	18	11.5
1240	1	20	4	0	0.77	0.44	6	2	0	135	0	0	0.5	0.18	0.025	0	0	19	10.8333
1241	10	12	4	0	0.47	0.29	3	1	0	124	0				0.0526316	1	0	6.39425	17.0833
1242	2	20	4	0	0.68	0.41	7	1	0	148	0				0.0697674	1	0	60	14.75
1243	1	10	5	0	0.62	0.21	8	1	0	130	0				0.0628571	1	0	18	12.8333
1244	1	15	5	0	0.56	0.24	5	2	1	137	0				0.0840336	1	0	54	12.4
1245	1	15	5	0	0.62	0.21	3	1	1	180	0				-0.0191571	0	0	15	11.4167
1246	1	15	4	0	0.58	0.22	6	1	0	125	0				0	0	0	7.32854	15.6667
1247	4	20	4	0	0.68	0.27	7	1	0	144	0				0.048	1	0	36.0657	45.0833
1248	2	30	3	0	0.62	0.29	10	1	1	130	0							36
1249	5	12	3	1	0.62	0.35	6	2	0	150	0				0.11828	1	1	18	14.3333
1250	2	16	4	0	0.56	0.33	8	1	1	120	0				0	0	0	13	34.4167
1251	6	25	3	0	0.62	0.27	4	1	1	130	0				0.0493827	1	0	22
1252	3	20	5	0	0.59	0.35	6	1	0	133	0	1	0.59	0.27	0.0679612	1	0	37	18.25
1253	4	20	3	1	0.56	0.21	4	2	0	137	0	0	0.62	0.33	-0.00512821	0	0	27	14.8333
1254	1	20	5	0	0.44	0.32	2	2	1	150	0				0.0131579	0	0	6.62423	12.2167
1255	7	25	5	0	0.41	0.18	4	2	1	125	0				0.0666667	1	0	18	10.9167
1256	7	25	3	0	0.65	0.32	9	1	1	140	0				0	0	0	10	14.6667
1257	1	12	5	0	0.53	0.3	9	1	1	165	0				0.0666667	1	0	36	13.7
1258	1	30							1		1				0.0681818	1	0	24
1259	1	25	5	0	0.68	0.24	1	2	0	142	0				0.0725806	1	0	60	10.6333
1260	3	20	5	0	0.45	0.22	5	2	1	130	0				0.043956	1	0	15
1261	1	10	5	0	0.5	0.29	3	2	1	120	0	0	0.65	0.21	0	0	0	14	8.33333
1262	2	9	3	1	0.41	0.27	4	2	0	130	0				0.00740741	0	0	10	15.25
1263	4	10	4	0	0.38	0.29	7	2	0	132	0				0.0843373	1	0	8	21.5
1264	2	12	4	0	0.5	0.29	6	1	0	150	0				0.010989	0	0	9.88706	9.75
1265	4	25	3	0	0.68	0.24	6	1	1	138	0				0.0609756	1	0	33
1266	2	30	2	1	0.49	0.2	9	1	1	124	0				0.0821918	1	0	21	14.2333
1267	1	25	5	0	0.33	0.16	6	2	1	120	0	0	0.41	0.29	0.0769231	1	0	7.16427	20.8333
1268	1	20	5	0	0.59	0.21	4	1	0	151	0				0.00900901	0	0	24	11.0833
1269	1	10	5	0	0.68	0.15	3	2	0	128								30
1270	2	30	5	0	0.59	0.21	4	2	0	160	0				0.0373832	1	0	10.1643	9.5
1271	1	35	5	0	0.56	0.24	3	2	1	145	0				0.125	1	1	7.32854	16.8333
1272	2	8	4	1	0.44	0.21	7	2	1	135	0				0.0786517	1	0	16	15.6833
1273	3	20	4	1	0.53	0.24	8	2	0	122	0				0.0898204	1	0	18	30.0833
1274	1	10	4	0	0.47	0.24	10	2	0	105	0				0.0769231	1	0	8.49281	13.25
1275	1	5	3	1	0.47	0.27	13	2	1	150	0	0	0.47	0.24	0.0852713	1	0	50	9.5
1276	2	25	4	0	0.32	0.21	6	2	1	136	0				0.0075188	0	0	12	13.25
1277	1	8	4	1	0.55	0.4	7	2	0	145	0	1	0.71	0.27	0.0338164	1	0	30	19.3333
1278	1	20	3	1	0.8	0.12	6	2	0	124	0				0.0970874	1	1	36	11.5
1279	2	10	3	1	0.5	0.27	13	2	0	110	0				0.0526316	1	0	18	9.96667
1280	4	5	2	1	0.35	0.24	7	0	0	142	0				0	0	0	21	9.56667
1281	1	35	5	0	0.59	0.24	4	2	0	142	0	0	0.56	0.38	0.0552147	1	0	11.3943	15.4167
1282	5	6	4	0	0.44	0.29	8	1	0	125	0	0	0.44	0.35	0.0542636	1	0	6.13142	15
1283	2	12	4	0	0.47	0.32	7	1	1	125	0	1	0.59	0.47	0.0769231	1	0	10	14.3333
1284	1	30	5	0	0.44	0.18	2	2	0	117	0				0.0666667	1	0	4	12.7667
1285	3	35	5	0	0.53	0.21	1	1	1	122	0	0	0.47	0.32	0.0849673	1	0	17	12.5
1286	3	20	3	1	0.59	0.21	9	2	1	150	0				0.00540541	0	0	20.0986	15.25
1287	2	4	1	2	0.47		10	2	0	132	0				-0.00613497	0	0	24	14.3167
1288	1	13	2	1	0.53	0.41	6	2	0	139	0				0.0958904	1	1	21	46.3333
1289	2	7	4	0	0.38	0.21	10	1	1	140	0				0.0526316	1	0	38	12.5
1290	2	30	3	0	0.68	0.27	14	1	1	128	0				0.1	1	1	30
1291	3	20	4	0	0.63	0.26	5	2	0	156	0	1	0.7	0.29	0.0326797	1	0	48	18.5833
1292	1	8	3	0	0.77	0.27	10	1	1	148	0				0.0909091	1	1	48	9.83333
1293	3	8	3	1	0.62	0.29	4	2	0	130	0	1	0.41	0.24				36
1294	2	15	4	0	0.56	0.27	3	2	1	130	0				0.0695187	1	0	18	9.41667
1295	1	15	3	0	0.62	0.32	9	1	0	135	0	0	0.71	0.24	0.0825688	1	0	42	9.2
1296	2	20	2	0	0.5	0.24	7	1	0	135	0	0	0.53	0.3	-0.00813008	0	0	6.49281	14.6667
1297	2	25	5	0	0.59	0.24	3	2	0	150	0	0	0.68	0.29	0.0560748	1	0	24	11.6667
1298	1	20	5	0	0.38	0.25	3	1	1	140	0	0	0.5	0.24	0.0486486	1	0	18	49.3833
1299	2	25	5	0	0.44	0.21	5	2	1	125	0				0.0580645	1	0	12	31.8167
1300	6	22	4	0	0.53	0.29	8	1	1	118	0				0.033557	1	0	14	15
1301	1	25	3	0	0.59	0.41	4	1	1	161	0				0	0	0	30	11.8
1302	1	30	5	0	0.59	0.24	5	2	0	165	0	1	0.5	0.38	0.0418605	1	0	10	10.1667
1303	7	15	2	1	0.35	0.29	3	2	1	116	1				0.0756303	1	0	10	10.1667
1304	1	10	5	0	0.59	0.24	3	1	1	147	0	0	0.59	0.37	0.0272374	0	0	36	9.26667
1305	1	15	2	1	0.65	0.21	7	2	0	127	0				0.0493827	1	0	14	8.66667
1306	1	4	2	0	0.59	0.29	5	2	0	149	0	0	0.62	0.37	0.0896552	1	0	60	15.9167
1307	1	30	3	0	0.6	0.27	9	1	0	132	0				0.00621118	0	0	15	29.6667
1308	1	4	3	0	0.62	0.27	8	1	1	134	1				0	0	0	24
1309	1	20	5	0	0.53	0.21	4	2	0	147								30
1310	2	35	5	0	0.53	0.21	1	2	1	110	0				0.0569106	1	0	12	12.5667
1311	5	8	4	0	0.7	0.22	3	2	0	140	0				0.102564	1	1	54	20.0833
1312	4	30	5	0	0.59	0.27	5	2	0	130	0				0.0493827	1	0	10	27.9167
1313	1	30	5	0	0.47	0.21	2	2	1	150	0							9
1314	2	25	4	0	0.59	0.29	5	2	0	160	0				0.0473186	1	0	60	19.6667
1315	3	5	4	0	0.53	0.32	6	1	0	148	0	0	0.5	0.27	0.0251256	0	0	18	18.5
1316	2	9	4	0	0.41	0.21	7	1	1	140	0	1	0.56	0.24	0	0	0	7.26283	9.25
1317	1	10	3	1	0.53	0.35	14	2	1	130	0	0	0.44	0.32	0.00552486	0	0	24.8542	15.3333
1318	1	25	5	0	0.47	0.24	6	1	1	130	0	0	0.31	0.25	-0.0075188	0	0	18	14.75
1319	10	6	2	1	0.53	0.29	8	1	0	135	0				0.0133333	0	0	5.26283	20.9167
1320	3	20	3	0	0.42	0.18	5	1	0	150	0				0.0728477	1	0	7	15.0833
1321	1	12	1	1	0.44	0.12	5	2	1	148	0				0.0636364	1	0	30	14.2
1322	2	20	1	1	0.56	0.18	10	2	0	138	0				0.0707071	1	0	35	13.8667
1323	1	15	4	0	0.53	0.29	4	2	1	110	0	1	0.59	0.32				14
1324	2	12	4	0	0.62	0.24	3	1	1	140	0				0.00473934	0	0	27	12.25
1325	4	15	5	0	0.56	0.27	4	2	0	118	0				0.0280374	0	0	5	26.55
1326	3	12	4	0	0.5	0.24	9	1	0	130	0				0.0930233	1	1	15	9.25
1327	2	8	4	0	0.47	0.21	6	1	0	120	0				0.0359712	1	0	10	14.8833
1328	1	8	4	1	0.32	0.21	16	2	0	120	0				0.0420168	1	0	6	14.3
1329	1	10	4	1	0.56	0.32	3	1	0	140	0	0	0.58	0.27	0.0160428	0	0	18	9.83333
1330	12	7	1	2	0.31			1	1	102	0				0.0416667	1	0	9.29569
1331	1	10	4	0	0.62	0.41	8	1	1	150	0				0.0143885	0	0	48	12.6667
1332	1	7	3	1	0.71	0.29	6	2	1	150	0				0.0788644	1	0	48	14.75
1333	1	25	2	1	0.59	0.24	9	1	0	144	0	0	0.53	0.29	0.0543933	1	0	24	13.4167
1334	1	5	3	0	0.47	0.31	7	2	1	130	0				0.025641	0	0	30	28.5
1335	7	12	5	0	0.41	0.18	6	1	0	141	0	0	0.41	0.27	0.020202	0	0	23	19.6667
1336	2	20	2	1	0.56	0.32	11	2	0	150	0				0.0833333	1	0	36	10.1667
1337	1	25	1	1	0.62	0.24	11	1	0	125	0				0.0609756	1	0	20
1338	2	15	5	0	0.5	0.24	8	1	0	153	0	0	0.5	0.21	0.0119048	0	0	8.49281
1339	4	30	4	0	0.53	0.18	8	2	0	144	0				0.0566038	1	0	35.1971
1340	4	2	3	0	0.41	0.29	9	1	1	134	0	0	0.47	0.27	0.015625	0	0	8	13.9167
1341	1	12	4	0	0.66	0.29	7	2	0	145	0				0.0309278	1	0	60	26.4667
1342	3	5	4	0	0.36	0.16	6	1	0	115	0				0.0175439	0	0	4.45996	9.58333
1343	6	16	3	0	0.56	0.2	6	1	1	130	0	0	0.5	0.27	0.0681818	1	0	36	38.8333
1344	1	12	4	0	0.5	0.35	7	1	0	172	0				0.0144928	0	0	17	13.0833
1345	5	4	5	1	0.32	0.29	7	1	1	125	0				0.0409357	1	0	24	22.4167
1346	1	25	5	0	0.25	0.2	3	2	1	120	0							3
1347	4	6	2	1	0.62	0.27	8	1	1	125	0	0	0.44	0.29	0.0638298	1	0	42	19.0833
1348	4	26	5	0	0.62	0.32	4	1	0	125	0				0	0	0	11	10.5
1349	1	30	2	1	0.59	0.29	6	1	1	150	0				0.0843373	1	0	54	10.6167
1350	2	40	4	0	0.5	0.24	5	2	1	134	0	0	0.74	0.32	0.0452261	1	0	30	10.2333
1351	2	20	3	0	0.68	0.21	9	1	0	126	0	0	0.68	0.21	0.0970874	1	1	30	23.75
1352	5	32	3	0	0.5	0.29	4	2	1	131	0				0.0892857	1	0	7	13.4833
1353	3	28	4	0	0.74	0.51	5	2	1	155	0				0.0510949	1	0	36	13.1667
1354	3	12	3	0	0.65	0.41	8	1	1	130	0	0	0.53	0.27	0.0314465	1	0	19	9.86667
1355	1	30	4	0	0.4	0.24	4	1	0	143					0	0	0	36.4928	14.7
1356	1	30	4	0	0.68	0.24	7	2	1	142	0				0.105485	1	1	48	8.05
1357	1	20	4	0	0.44	0.35	6	1	1	146	0				0.0987124	1	1	48	15.0833
1358	2	22	5	0	0.5	0.24	6	1	0	126	1							36
1359	4	30	3	0	0.56	0.27	10	1	0	136	0	0	0.62	0.38	0.043956	1	0	15	12.8333
1360	1	12	4	0	0.41	0.21	9	1	0	142	0	1	0.53	0.35	0.0243902	0	0	12	19
1361	2	30	2	0	0.71	0.32	9	1	1	145	0				0.0300752	1	0	47	9.5
1362	1	20	3	1	0.56	0.32	13	1	0	125	0							28
1363	2	15	4	0	0.32	0.21	8	1	1	130	0				0.111111	1	1	8.19713	14.4167
1364	2	16	4	0	0.59	0.18	4	2	0	124	0				0.0695187	1	0	36	13.5
1365	2	9	4	0	0.53	0.29	5	1	0	130	0							5.4271
1366	2	18	3	0	0.5	0.21	11	1	0	140	0	0	0.56	0.24	0.047619	1	0	8	9.16667
1367	1	10	4	0	0.38	0.2	3	2	1	114	0							2.59138
1368	1	20	3	0	0.59	0.24	4	2	1	125	0				0.0361446	1	0	22.0329
1369	1	20	3	0	0.62	0.44	5	2	1	140	0				0.0941704	1	1	36	14.0833
1370	3	15	4	1	0.27	0.24	5	1	1	125	0				0.00869565	0	0	8	13.5833
1371	2	20	5	0	0.45	0.27	7	2	1	122	0				0.117647	1	1	3.3614	12.6667
1372	8	20	4	0	0.45	0.31	12	1	1	108	0	0	0.5	0.24	0.0857143	1	0	5.55852	12.4167
1373	9	20	2	0	0.56	0.41	14	1	0	138	0				0.0344828	1	0	14
1374	2	20	4	0	0.68	0.27	5	1	0	124	0	0	0.5	0.24	0.114894	1	1	60	8.83333
1375	3	20	5	0	0.41	0.32	6	2	0	117	0	0	0.55	0.37	0.0322581	1	0	36	8.83333
1376	1	20	3	0	0.41	0.24	5	1	0	140	0							30
1377	1	8	4	0	0.62	0.29	4	2	0	130	0				0.104072	1	1	34	38.75
1378	3	15	3	0	0.5	0.3	13	2	1	140	0	0	0.59	0.38	0.0160428	0	0	11.1643	11.0833
1379	7	12	3	0	0.47	0.24	5	1	1	140	0				0.00606061	0	0	12.4928	9.5
1380	3	30	4	0	0.5	0.32	4	2	0	145	0				0.101796	1	1	11.3285	15.1333
1381	1	15	3	0	0.71	0.29	3	2	0	148	0	0	0.71	0.27	0.0570342	1	0	42	14.6833
1382	5	10	4	0	0.56	0	15	2	0	124	0	1	0.66	0.22	0.047619	1	0	36	13
1383	3	15	5	0	0.65	0.32	12	1	1	132	0				0.0186335	0	0	14	12.5
1384	2	25	5	0	0.5	0.29	8	1	0	136	0				0.057971	1	0	6.19713	10.7333
1385	6	22	4	0	0.44	0.18	10	2	0	147	0	1	0.68	0.27	0.0621469	1	0	12	10.5
1386	3	15	1	2	0.62			1	1	122	0				0.0306748	1	0	24.0986	9.95
1387	1	10	2	0	0.5	0.29	8	1	0	125	0				0	0	0	7.26283	14.5
1388	2	12	4	0	0.44	0.32	10	2	1	130	0				0.00740741	0	0	11	14
1389	2	16	4	0	0.44	0.27	6	2	0	128	0	0	0.65	0.27	0.0198675	0	0	11.4928	12.75
1390	2	10	4	0	0.65	0.24	8	1	1	150	0				0.0592593	1	0	42	9.5
1391	3	20	3	0	0.53	0.35	7	1	1	141	0				0.0273973	0	0	10	15.1667
1392	1	22	2	0	0.51	0	16	1	0	108	1				0.0697674	1	0	2
1393	5	15	4	0	0.5	0.24	4	1	1	120	0				0.0181818	0	0	16	12.3667
1394	1	12	4	0	0.71	0.24	5	1	1	136	0	0	0.68	0.29	0.0677291	1	0	40	19.4167
1395	1	10	3	1	0.56	0.29	13	1	0	140	0				0.0325581	1	0	30	11
1396	1	20	4	0	0.47	0.18	10	1	1	132	0				0.0406504	1	0	5.4271	9.66667
1397	6	15	4	0	0.65	0.27	4	1	0	120	0				0.0691824	1	0	13	24.1
1398	1	12	1	1	0.44	0	8	1	0	140	0				0.0704225	1	0	30	30.6
1399	2	15	3	0	0.53	0.27	8	1	0	130	0				0.0469799	1	0	12	28.8833
1400	1	25	2	1	0.65	0.24	14	2	0	150	0				0.0727273	1	0	29	9.96667
1401	1	7	2	0	0.59	0.32	8	2	1	122	0	0	0.41	0.24	0.0980392	1	1	16	15.6333
1402	2	7	2	1	0.74	0.27	5	2	0	134	0	0	0.59	0.18	0.0373444	1	0	48	14.7667
1403	2	8	4	0	0.53	0.27	6	2	1	140	0				0.00869565	0	0	30	12.0833
1404	2	12	4	0	0.5	0.21	12	1	0	142	0	0	0.47	0.18	0.0628571	1	0	15	14.8333
1405	1	30	4	0	0.38	0.21	12	2	1	115	0				0.062069	1	0	24	11.6667
1406	3	20	4	0	0.42	0.2	9	1	0	138	0				0.164384	1	1	7	43.4667
1407	3	9	5	0	0.62	0.24	9	1	1	138	0				0.14	1	1	19	27
1408	2	15	3	0	0.56	0.12	14	2	0	142	0				0.116608	1	1	60	11.0833
1409	1	6	3	0	0.74	0.24	6	1	1	158								36
1410	2	15	3	0	0.65	0.21	7	1	0	140	0	0	0.65	0.38	0.0704225	1	0	41	14.1667
1411	4	18	4	0	0.48	0.33	11	2	0	115	0	0	0.47	0.27	0.00729927	0	0	16	51.1667
1412	3	20	3	0	0.56	0.29	5	1	0	134	0				0.0169492	0	0	12	15.2
1413	2	20	5	0	0.45	0.16	12	1	0	130	0	1	0.47	0.24	0.117647	1	1	2.06571	13.8333
1414	2	20	4	0	0.59	0.29	6	2	0	140	0							22
1415	4	15	4	0	0.5	0.21	15	2	0	140	0				0.026178	0	0	18	11.4
1416	7	20	5	0	0.44	0.29	16	1	0	143	0				-0.0263158	0	0	8.13142	11.2667
1417	1	18	3	0	0.4	0.22	5	2	0	130	0				0.0518519	1	0	6.68994	10.3667
1418	1	8	4	0	0.68	0.24	11	2	1	125	0				0.0387597	1	0	10	8.58333
1419	1	22	5	0	0.53	0.27	9	1	1	144	0				0.0466321	1	0	13	8.16667
1420	2	16	5	0	0.45	0.22	17	1	1	122	0				0.129771	1	1	6.49281	13.5833
1421	1	20	4	0	0.62	0.27	8	1	1	162	0				0.0384615	1	0	42	8.58333
1422	3	16	4	0	0.53	0.18	4	1	0	130	0							7
1423	2	10	1	2	0.53			2	0	150	0	0	0.47	0.41	0.00487805	0	0	16	13.0833
1424	2	8	3	0	0.56	0.47	7	1	0	148	0				0.0413223	1	0	30	22.1667
1425	1	15	3	0	0.71	0.24	9	1	0	140	0							45
1426	1	15	3	0	0.71	0.24	4	2	1	130	0				0.0735931	1	0	60	19.0833
1427	3	20	1	1	0.71	0.32	13	1	0	188	0				0.00704225	0	0	20	9.58333
1428	3	8	2	1	0.42	0.2	9	1	1	120	0				0.0142857	0	0	10	8.08333
1429	6	6	4	0	0.62	0.32	5	1	0	125	1				0.0120482	0	0	20
1430	1	13	5	0	0.47	0.12	13	2	0	160	0	0	0.5	0.27	0.119497	1	1	6.39425	15.2
1431	1	25	3	0	0.56	0.27	9	2	0	155	0				0.0987124	1	1	30	22.9
1432	1	16	4	0	0.5	0.18	8	1	0	142	0	0	0.53	0.21	0.0909091	1	1	15	14.25
1433	5	12	4	0	0.59	0.18	6	2	0	125	0				-0.0526316	0	0	18.0657	13.9167
1434	3	20	4	0	0.45	0.25	8	1	1	122	0				0.0619469	1	0	7	21.55
1435	3	25	3	0	0.56	0.24	5	2	1	135	0	0	0.68	0.21	0.105263	1	1	44	12.8667
1436	7	20	4	1	0.62	0.27	12	1	1	132	0	0	0.44	0.24	0.0162162	0	0	30	19.0833
1437	2	6	3	0	0.33	0.16	9	1	1	93	1				0.0833333	1	0	4
1438	6	8	2	1	0.71	0.21	18	1	1	130	0				0.00591716	0	0	18	8.41667
1439	5	50	2	1	0.42	0.25	9	2	0	126	0	0	0.44	0.3	0.109244	1	1	5	14.75
1440	1	25	2	1	0.56	0.24	5	2	0	160	0				0.0588235	1	0	36	30.35
1441	1	10	1	2	0.47		2	2	1	140	0				0.0419162	1	0	24	13.75
1442	1	5	4	0	0.5	0.29	8	1	0	140	0	0	0.56	0.32	0.0184049	0	0	8	23.8333
1443	4	12	4	0	0.5	0.24	7	1	0	120	0	1	0.53	0.18	0.0193548	0	0	9	13.55
1444	2	15	4	0	0.59	0.18	10	2	0	151	0				-0.0185185	0	0	33	13
1445	3	20	5	0	0.53	0.27	16	1	0	131	0				0.134454	1	1	36	27.75
1446	3	12	5	0	0.5	0.32	8	1	1	130	0				0.037594	1	0	8.16427	18.9167
1447	1	22	4	0	0.65	0.24	14	1	0	143	0	0	0.68	0.38	0.1	1	1	59	26.9
1448	3	25	2	1	0.68	0.09	11	2	0	164	0				0.0726644	1	0	48.0657	10.65
1449	1	12	2	1	0.47	0.29	11	1	1	158	0				0.0645161	1	0	48
1450	1	15	4	0	0.5	0.18	20	1	1	156	0				0.0582524	1	0	30	17.25
1451	3	25	2	0	0.49	0.16	18	1	0	136					0.0526316	1	0	24
1452	1	10	4	0	0.62	0.27	7	1	1	158	0				0.0461538	1	0	60
1453	4	15	4	0	0.68	0.24	5	1	0	157	0							42
1454	1	12	3	0	0.62	0.35	8	1	0	136	0	0	0.41	0.35	0.0843373	1	0	48	15.0833
1455	3	22	4	0	0.53	0.24	9	2	1	160	0	0	0.71	0.29	0.0902527	1	1	48	21.0833
1456	1	16	4	0	0.74	0.18	9	1	0	150	0	0	0.77	0.29	0.0798479	1	0	36	10.5833
1457	4	30	4	0	0.38	0.22	8	1	0	140	0	0	0.44	0.21	0.0225564	0	0	8	26.3667
1458	8	5	2	1	0.5	0.24	7	1	0	130	1				0.010989	0	0	24	25.5
1459	2	26	4	0	0.5	0.27	9	1	0	148	0				0.0212766	0	0	15	15.5833
1460	4	15	3	1	0.38	0.21	16	1	0	145	0				0	0	0	8.49281	14.8333
1461	1	10	3	0	0.41	0.18	5	1	1	132	0				-0.0196078	0	0	17	9.5
1462	1	25	3	0	0.62	0.22	6	2	0	155	0				0.0534351	1	0	48
1463	1	20	3	0	0.38	0.22	9	2	1	130	0	0	0.38	0.18	0.062069	1	0	8.52567	19.6167
1464	1	12	1	2	0.59			1	1	144	0				0.0501672	1	0	48	14.85
1465	1	6	3	0	0.4	0.22	7	1	1	125	0				0.102041	1	1	36	14.5
1466	1	7	4	0	0.44	0.21	7	2	1	128	0				0.0666667	1	0	36	13.4667
1467	3	22	4	0	0.62	0.18	6	1	0	144	0	0	0.65	0.24	0.111111	1	1	30	12.5833
1468	1	15	4	0	0.47	0.24	10	1	0	134	0				0.133333	1	1	60	10.8333
1469	5	15	4	0	0.5	0.24	6	1	0	125	0				-0.020979	0	0	13	9.75
1470	2	20	4	0	0.65	0.35	3	2	0	150	0				-0.00497512	0	0	18	9.75
1471	2	9	4	0	0.53	0.24	5	1	0	135	0				0.027027	0	0	6	15.5
1472	2	25	4	1	0.47	0.21	7	2	1	138	0				0.0201342	0	0	7	15.3333
1473	1	15	5	0	0.44	0.35	9	1	0	132	0				0.0440252	1	0	15	13.25
1474	3	6	2	0	0.59	0	11	1	1	118	0				0	0	0	25.4928	22.8
1475	5	16	4	0	0.44	0.24	10	1	1	122	0				0.0289855	0	0	11	30
1476	4	15	4	0	0.62	0.27	4	1	1	128	0				0.0409357	1	0	29	12.8333
1477	1	25	3	0	0.56	0.21	3	1	1	142	0	0	0.65	0.32	-0.0149254	0	0	40	12.1333
1478	1	11	5	0	0.53	0.21	5	1	1	126	0				0.0485437	1	0	44
1479	2	20	4	0	0.5	0.29	5	2	0	115	0	1	0.5	0.24	0.0215827	0	0	15	18.75
1480	3	25	4	0	0.62	0.35	4	1	1	135	0				0.0384615	1	0	11.0986	9.83333
1481	1	20	3	0	0.77	0.24	7	1	0	143	0				0.075188	1	0	36	8.66667
1482	2	25	4	0	0.5	0.44	7	1	0	143	0				0.01	0	0	17	15.3333
1483	1	10	3	0	0.44	0.21	3	2	1	113	0	0	0.38	0.18	0.0782609	1	0	9	14.5833
1484	3	28	5	0	0.41	0.27	6	1	0	120	0				0.047619	1	0	3	10.1167
1485	3	20	3	1	0.5	0.29	12	2	1	137	0				0.039548	1	0	15	14.3
1486	4	10	4	0	0.4	0.18	6	1	0	115	0	0	0.36	0.29	0.0217391	0	0	2.4271	13.5833
1487	3	10	3	0	0.56	0.16	12	1	0	132	0	0	0.53	0.21	0.039548	1	0	20	20.4167
1488	4	16	4	0	0.38	0.14	9	1	0	112	0				0.0666667	1	0	4	20.0833
1489	4	20	3	0	0.53	0.24	8	2	1	126	0	0	0.5	0.32	0.100775	1	1	9	27.2667
1490	1	4	4	0	0.5	0.18	6	1	1	125	0				0.039604	1	0	48	10.5833
1491	2	12	2	0	0.47	0.18	10	1	0	124	0				0.048951	1	0	7.45996	34.4167
1492	1	10	2	0	0.47	0.25	6	1	0	130	0	0	0.47	0.32	0	0	0	7	14.5
1493	1	10	3	0	0.53	0.3	5	1	0	125	0				-0.0708661	0	0	5.09856	21.7
1494	1	15	4	0	0.59	0.29	4	2	0	132	0				0.0419162	1	0	14	19.6167
1495	1	10	3	0	0.41	0.27	5	1	0	125	0	0	0.5	0.22	0.0708661	1	0	9.19713	33.2
1496	1	20	3	0	0.4	0.22	9	2	0	130	0							12
1497	1	15	2	1	0.62	0.21	7	1	0	140	0							42
1498	1	10	3	0	0.65	0.24	4	1	0	140	0				0.100346	1	1	53.1643	39.0333
1499	7	15	3	0	0.56	0.33	4	2	1	134	0				0.00636943	0	0	13	20.8333
1500	3	12	4	0	0.56	0.32	15	1	0	136	0				0.0468085	1	0	48	12.6667
1501	1	15	3	0	0.53	0.29	5	1	0	150	0	1	0.68	0.32	0.0449827	1	0	42	11.2333
1502	1	12	4	0	0.44	0.29	10	1	1	136	0				0	0	0	10	9.5
1503	2	20	5	0	0.6	0.22	8	1	0	124	0	0	0.59	0.32	0.0266667	0	0	11.4928	14.4167
1504	2	22	1	2	0.5			2	1	138	0	0	0.5	0.24	0.0733945	1	0	40	14.25
1505	1	25	3	0	0.45	0.22	6	1	1	140	0				0.0582011	1	0	42	13.95
1506	3	25	1	2	0.29			2	0	145	0							13
1507	1	20	3	0	0.58	0.25	8	1	0	135	0	0	0.74	0.29	0.07	1	0	30	69.3333
1508	1	16	5	0	0.51	0.22	7	1	0	126	0	0	0.44	0.27	0.0847458	1	0	23	12.8333
1509	1	10	2	1	0.58	0.22	12	1	1	146	0	0	0.68	0.29	0.0859375	1	0	42	18.9167
1510	4	20	3	0	0.53	0.18	6	1	0	150	0				0.0488889	1	0	21	34.0833
1511	3	18	2	1	0.58	0.18	8	1	1	125	0				0.0687831	1	0	42	9.83333
1512	3	15	3	0	0.59	0.27	11	1	0	132	0				0.0793651	1	0	26	9
1513	1	7	3	1	0.62	0.24	7	2	1	142	0				0.0420168	1	0	42	23.0833
1514	1	12	1	2	0.36			1	1	132	0				0.106599	1	1	36	38.9833
1515	3	6	3	1	0.41	0	8	1	1	124	0				-0.00628931	0	0	18	13.1667
1516	10	14	4	0	0.53	0.24	7	1	0	130	0				0.0580645	1	0	11.1643	13.9667
1517	1	25	3	0	0.49	0.18	8	2	0	143	0				0.10828	1	1	18	14.7667
1518	1	30	4	0	0.63	0.24	6	2	0	155	0	0	0.77	0.27	0.0731707	1	0	44	13
1519	1	12	4	0	0.51	0.11	4	2	0	142	0				0.109375	1	1	42	11.8333
1520	1	30	3	0	0.58	0.22	5	2	1	143	0				0.0481283	1	0	30	25.6667
1521	3	10	3	0	0.41	0.21	12	1	1	114	0	1	0.44	0.27	0.0806452	1	0	9	10.9167
1522	3	7	4	0	0.41	0.21	5	1	0	125	0				0.047619	1	0	9.82135	9.08333
1523	3	10	4	0	0.5	0.18	10	1	0	134	0	1	0.53	0.29	0.0165746	0	0	14	15.8333
1524	2	6	3	1	0.56	0.29	3	1	1	135	0				0.0814815	1	0	57	14.9167
1525	2	10	1	2	0.56			1	1	125	1							38
1526	2	8	3	0	0.8	0.27	4	1	0	145	0				0.090301	1	1	54	12.1667
1527	1	20	2	0	0.33	0	8	1	1	108	0				0.0638298	1	0	5	18.4
1528	2	15	4	0	0.38	0.27	6	2	1	148	0	0	0.53	0.33	-0.0188679	0	0	48	30.0833
1529	7	7	4	0	0.44	0.15	7	1	1	125	0	0	0.5	0.27	0.0408163	1	0	36	13.8333
1530	1	12	4	0	0.5	0.18	5	2	1	140	0				0.0415094	1	0	54	12.7
1531	1	15	2	1	0.6	0.22	5	1	1	120	0				0.033557	1	0	19	20
1532	1	20	3	0	0.83	0.32	2	2	0	145	0	0	0.74	0.53	0.0337838	1	0	60	11.2333
1533	5	20	4	0	0.56	0.24	6	1	1	125	0	0	0.53	0.24	-0.0232558	0	0	16	18.75
1534	1	16	3	0	0.58	0.25	4	1	1	136	0				0.0862944	1	0	24	18
1535	3	18	3	0	0.4	0.2	8	1	1	135	0	0	0.42	0.25	0	0	0	7.75565	15
1536	8	15	3	0	0.47	0.24	4	2	1	135	0				-0.00699301	0	0	13	14.25
1537	2	25	3	1	0.38	0.17	6	2	1	147	0	0	0.71	0.27	0.0909091	1	1	22.3285	9.13333
1538	8	20	4	0	0.44	0.29	5	1	1	130	0				0	0	0	21	14.9667
1539	1	10	2	0	0.53	0.27	5	1	0	134	0				0.0135135	0	0	11	13.1667
1540	1	12	5	0	0.56	0.27	9	1	1	148	0	0	0.5	0.24	0.0827068	1	0	42	12.4167
1541	6	15	2	0	0.53	0.24	14	2	1	131	0				0.0215054	0	0	26	10.8833
1542	1	12	2	0	0.47	0	15	2	0	138	0				0.0625	1	0	36	10.0833
1543	3	30	3	0	0.56	0.24	3	1	0	142	0				0.271739	1	1	12	65.0833
1544	5	16	3	0	0.59	0.21	9	1	0	130	0				0.00564972	0	0	20	9.08333
1545	1	15	3	0	0.5	0.29	8	2	0	120	0				0	0	0	18
1546	1	25	4	0	0.42	0.27	3	2	1	147	0				0.0918919	1	1	22	14.75
1547	2	30	3	0	0.6	0.2	7	2	1	138	0				0.0582011	1	0	36	10.0833
1548	6	20	5	0	0.35	0.24	5	1	1	114	0				0	0	0	10.1643	15.25
1549	1	12	3	0	0.59	0.18	11	1	0	148	0				0.0186916	0	0	11	21.25
1550	1	20	3	0	0.53	0.27	7	2	0	152	0				0.015873	0	0	17	12.8833
1551	5	10	3	0	0.47	0.21	4	2	1	123	0	0	0.53	0.24	0.0647482	1	0	9	28.3333
1552	8	8	4	0	0.53	0.27	8	1	0	146	0				-0.0273224	0	0	28	10.4167
1553	3	25	2	0	0.53	0.21	4	2	0	126	0	1	0.59	0.29	0.109589	1	1	9	9.83333
1554	3	15	3	0	0.53	0.21	8	2	0	126	0				0.0247934	0	0	3.49281	9.25
1555	1	20	2	0	0.47	0.29	4	1	1	118	0	0	0.47	0.41	-0.0138889	0	0	15.6899	12.5833
1556	1	25	3	1	0.56	0.29	13	1	0	124	0				0.111111	1	1	19	11.75
1557	5	10	2	0	0.49	0.22	3	1	0	112	0	0	0.44	0.38	-0.0169492	0	0	7	34.5667
1558	1	20	2	1	0.5	0.18	5	2	1	139	0				0.00680272	0	0	24	23.2333
1559	3	26	4	0	0.41	0.21	10	1	1	160	0				0.0423729	1	0	19	13.2333
1560	1	10	2	1	0.51	0.25	4	1	1	125	0	0	0.5	0.27	0.0151515	0	0	6	13.3333
1561	2	10	4	0	0.68	0.18	5	2	0	124	0	1	0.68	0.27	0.0871369	1	0	48	11.75
1562	1	8	2	1	0.59	0.27	7	1	0	160	0				0.0456853	1	0	9	11.5833
1563	2	18	3	0	0.53	0.21	6	1	0	142	0				0.0956522	1	1	18.7885	42.0833
1564	1	22	3	0	0.62	0.29	7	1	1	136	0				0.0970874	1	1	11.5914	17.75
1565	3	20	4	0	0.45	0.2	7	1	0	128	0	0	0.65	0.35	0.0735294	1	0	8.65708	9.45
1566	4	10	4	0	0.49	0.18	7	1	0	115	0				0.0757576	1	0	9.55852	23.25
1567	2	15	3	0	0.53	0.24	15	1	0	125	0	1	0.62	0.21	0.0457516	1	0	18	12.5
1568	1	25	3	0	0.47	0.21	3	2	0	115	0				0.0708661	1	0	7	30.55
1569	3	16	4	0	0.53	0.29	9	1	0	138	0							30
1570	5	30	2	0	0.56	0.15	5	2	0	145	0	0	0.65	0.27	0.0210526	0	0	13	13.1667
1571	1	20	4	0	0.6	0.27	6	1	0	165	0				0.0254545	0	0	48	20.8333
1572	1	10	4	0	0.62	0.29	8	2	1	138	0	0	0.73	0.26	0.0678733	1	0	54	20.1667
1573	1	20	3	0	0.6	0.18	4	2	1	145	0							48
1574	2	20	2	0	0.62	0.29	5	2	1	132	0	0	0.62	0.32	0.0113636	0	0	16	9.83333
1575	2	20	5	0	0.44	0.29	7	1	0	158	0				-0.0352941	0	0	7.49281	14.1667
1576	4	16	5	0	0.59	0.21	8	1	0	141	0				0.0119048	0	0	12	26.8
1577	4	7	4	0	0.53	0.21	5	1	0	130	0				0.029703	0	0	30	18.4167
1578	1	12	4	0	0.77	0.27	4	2	0	140	0				0.0145985	0	0	60	13.6667
1579	4	20	2	0	0.53	0.27	7	1	1	130	0				0.0393701	1	0	7	14.5333
1580	2	25	2	1	0.62	0.21	7	2	1	140	0				0.0934579	1	1	48	30.4167
1581	1	35	3	0	0.53	0.24	4	2	0	132	0				0.0849057	1	0	36	21.75
1582	1	10	2	1	0.59	0.27	4	1	0	135	0				-0.0282486	0	0	13	9.58333
1583	4	20	2	0	0.68	0.12	4	2	1	135	0				0.0705394	1	0	48	8.73333
1584	1	10	3	0	0.53	0.24	3	1	0	112	0				-0.0070922	0	0	16	47.1667
1585	1	25	2	1	0.41	0.24	7	1	0	115	1							18.0329
1586	1	12	2	1	0.31	0.18	7	2	0	135								24
1587	3	15	4	0	0.45	0.25	5	1	1	120	0	0	0.56	0.27	0.0188349	0	0	11	9.75
1588	2	8	3	0	0.53	0.21	19	1	0	134	0				0.015873	0	0	23.4928	12.6667
1589	8	15	3	0	0.5	0.24	2	1	1	131	0				0	0	0	11	14.0833
1590	4	16	4	0	0.38	0.24	4	2	1	130	0				0.0604027	1	0	13.4928	61.5
1591	2	6	3	0	0.45	0.2	6	2	0	154	0	0	0.5	0.24	0.0810811	1	0	10	20.6333
1592	3	20	3	0	0.65	0.27	3	1	0	142	1							42
1593	1	12	3	0	0.62	0.18	6	2	1	148	0				0.0738916	1	0	27	18.6667
1594	10	9	4	0	0.53	0.21	4	1	0	106	0	0	0.5	0.32	0.0327869	1	0	10	32.75
1595	2	15	4	0	0.56	0.24	10	1	0	146	0	0	0.44	0.27	0.0151515	0	0	8	15.1667
1596	3	7	4	1	0.47	0.27	5	1	1	120	0				0.00900901	0	0	9	9.71667
1597	1	8	3	0	0.53	0.24	5	1	0	128								24
1598	1	5	3	0	0.65	0.29	5	1	0	125	0				0.00909091	0	0	48	14.5167
1599	3	10	4	0	0.44	0.21	6	2	0	140	0	0	0.47	0.27	0.0160428	0	0	13	19.4167
1600	1	20	3	0	0.53	0.21	2	2	1	125	0							36
1601	1	6	3	1	0.56	0.18	6	2	1	120	0				0.0449438	1	0	30	18.9167
1602	5	12	3	0	0.35	0.18	13	1	1	136	0	1	0.44	0.27	0.0849673	1	0	14	9.75
1603	1	15	2	0	0.4	0.18	4	2	0	123								4.19713
1604	1	15	4	0	0.36	0.25	3	2	1	140	0	0	0.47	0.21	0.0126582	0	0	11.8871	14.05
1605	4	25	3	0	0.56	0.22	5	2	0	128	0				0.0325581	1	0	48	10.8667
1606	4	20	2	0	0.53	0.27	6	1	0	153	0				0.0610687	1	0	60	8.5
1607	2	20	2	1	0.65	0.18	5	2	1	163	0				0.072	1	0	48	12.5
1608	4	10	4	1	0.51	0.18	4	1	1	118	0				0.00740741	0	0	12.3285	15.6667
1609	1	18	4	0	0.4	0.11	14	1	0	120	0				0.114504	1	1	5.29569	15
1610	1	10	3	0	0.53	0.24	8	2	0	125	0				0.0846154	1	0	54	11.8
1611	1	7	4	0	0.5	0.21	7	1	0	128	0				0.0136986	0	0	13	11.25
1612	5	10	3	1	0.59	0.21	7	1	0	117	0	0	0.29	0.18	0.0503597	1	0	8.49281	10
1613	2	16		2	0.62			2	0	149	0	1	0.62		0.00598802	0	0	11	9.53333
1614	3	15	2	0	0.56	0.29	8	2	0	128	0				0	0	0	8	9.83333
1615	1	20	3	0	0.42	0.25	4	1	1	126	0				0	0	0	4.52567	14.5
1616	2	26	3	0	0.47	0.25	7	2	0	125								24
1617	4	9	4	0	0.44	0.24	3	1	1	143	0							11
1618	3	20	4	1	0.51	0.22	7	1	1	134	0				0.0294118	0	0	36	12.5
1619	4	20	3	0	0.38	0.24	5	2	1	110	0				0.0654206	1	0	7	28
1620	4	16	3	1	0.53	0.21	9	1	1	172	0	0	0.59	0.35	0.00689655	0	0	13	11.2
1621	3	10	3	0	0.6	0.24	3	2	0	130	0	0	0.56	0.32	-0.0052356	0	0	26	8.3
1622	1	15	1	0	0.35	0	9	1	0	155	0				0.0578512	1	0	18	21.25
1623	1	20	2	1	0.56	0.25	5	2	1	126	0				0.0573248	1	0	8	11.75
1624	1	10	3	0	0.53	0.27	3	1	0	132	0				0.00729927	0	0	10	11
1625	1	4	2	0	0.5	0.24	7	1	1	128	0							14
1626	2	15	3	2	0.38			1	1	160	0				0	0	0	18	14.0667
1627	1	20	3	1	0.5	0.18	8	2	0	142	0							50
1628	4	7	4	0	0.62	0.24	7	1	0	140	0				0.0134529	0	0	24	12.4167
1629	2	18	1	2	0.41			2	1	140	0				0.0703125	1	0	42	9.83333
1630	1	15	2	0	0.59	0.32	7	1	1	122	0				0.0540541	1	0	11	15
1631	4	10	4	0	0.5	0.27	7	0	1	114	0	0	0.62	0.24	-0.00813008	0	0	9.16427	29.5
1632	2	12	3	0	0.47	0.27	7	1	1	116	0				0.0307692	1	0	9	27.2833
1633	4	25	4	0	0.51	0	8	1	0	147	0	0	0.71	0.24	0.0252101	0	0	54	21.6333
1634	2	8	4	0	0.32	0.21	6	1	1	162	0				0.0466321	1	0	18	20.4333
1635	1	20	3	0	0.54	0.18	9	1	0	138	0				0	0	0	9.16427	10
1636	1	22	3	0	0.38	0.29	6	2	0	140	0				0	0	0	9.19713	8.25
1637	1	8	4	0	0.53	0.27	9	1	0	136	0				0.0263158	0	0	41	15.5833
1638	1	25	1	1	0.47	0.16	17	2	1	130	0				0.0765888	1	0	30	15
1639	1	18	4	0	0.59	0.32	14	1	0	112	0	0	0.47	0.29	0.008	0	0	7	11.4167
1640	5	10	4	0	0.59	0.29	6	1	1	118	0				0.0340136	1	0	17	10.8333
1641	1	14	4	0	0.47	0.15	4	1	1	125	0				0.151515	1	1	18	10.5
1642	2	10	3	0	0.44	0.24	6	1	1	132	0				-0.0128205	0	0	13.6242	13.8333
1643	5	20	3	0	0.47	0.33	5	1	1	100	0							3
1644	4	30	3	0	0.62	0.24	5	2	0	134	0				0.117949	1	1	24	19.6667
1645	1	25	3	0	0.54	0.27	5	1	1	140	0	0	0.59	0.21				36
1646	6	15	1	2	0.32			1	0	132	0				0.0425532	1	0	18.0657	15.8333
1647	1	18	1	2	0.47			1	1	112	0	0	0.5	0.32	0.0555556	1	0	7.09856	13.7333
1648	4	12	3	0	0.25	0.2	6	1	0	120	0				-0.00970874	0	0	5	12.6333
1649	1	12	4	0	0.65	0.27	6	1	0	138	0				0	0	0	42	15.3333
1650	1	16	4	0	0.45	0.22	7	1	0	122	0				0	0	0	10	14.9167
1651	4	30	3	0	0.68	0.27	4	2	0	138	0	0	0.47	0.27	0.00943396	0	0	42	21.75
1652	8	20	3	0	0.53	0.24	3	1	0	126	0				0.00775194	0	0	8	10.3833
1653	5	35	2	0	0.68	0.27	5	2	0	143	0				0.0373832	1	0	36	9.21667
1654	4	8	4	0	0.38	0.21	8	1	1	118	0				0.00869565	0	0	6.62423	14.4167
1655	1	10	4	0	0.44	0.15	4	2	0	125	0				0.0222222	0	0	9	21.6667
1656	2	12	4	0	0.71	0.21	4	2	0	130	0	0	0.56	0.24	0.00552486	0	0	29	12.5
1657	1	6	3	0	0.74	0.29	3	1	0	136	0	1	0.77	0.24	0.0625	1	0	45	14.8333
1658	1	12	2	1	0.65	0.27	5	2	0	133	0				0.0577778	1	0	42	14.5
1659	3	20	3	0	0.5	0.29	7	1	1	127	0				0.0149254	0	0	10	14.9667
1660	2	16	3	0	0.53	0.24	8	1	1	152	0				-0.00465116	0	0	25	13.7
1661	3	8	4	0	0.47	0.29	7	2	1	126	0				0.0263158	0	0	10	12.8333
1662	3	20	3	0	0.5	0.18	7	1	1	120	0	0	0.47	0.18	0	0	0	11	19.6667
1663	4	15	2	0	0.59	0.27	4	2	0	116	0	1	0.5	0.29	0.0166667	0	0	10	11.4167
1664	1	10	4	0	0.47	0.29	11	2	1	158	0	0	0.59	0.18	0.0239234	0	0	18	26.1667
1665	1	5	2	0	0.5	0.09	8	2	0	135	0				0.0566038	1	0	14	9.83333
1666	1	15	4	0	0.5	0.29	6	1	0	145	0	0	0.59	0.27	0.0695652	1	0	30	14.4167
1667	4	15	3	1	0.56	0.21	6	1	1	135								24.3285
1668	2	16	5	0	0.5	0.21	5	1	1	158	0				0.0215054	0	0	13	14.75
1669	3	20	4	0	0.65	0.27	11	2	1	134	0				0	0	0	18	12.4167
1670	1	15	3	0	0.56	0.24	9	1	0	136	0				0.0344828	1	0	14
1671	3	15	2	1	0.68	0.24	6	1	0	136	0	1	0.56	0.24	0.165468	1	1	54	11.25
1672	1	8	3	0	0.65	0.2	5	1	0	145	0				0.0721649	1	0	60	10.5833
1673	4	12	3	0	0.53	0.24	10	1	0	120	0	0	0.53	0.27	0.0218978	0	0	11	9
1674	3	12	3	0	0.47	0.27	5	1	0	130	0				0.0212766	0	0	12	8.58333
1675	4	10	3	0	0.56	0.27	8	2	1	125	0	0	0.53	0.32	0.00645161	0	0	14	14.5
1676	5	10	3	1	0.53	0.24	5	1	0	140	0				0.0116279	0	0	13	13.25
1677	1	5	1	2	0.47			1	1	125	0				0.0340136	1	0	13	12.5833
1678	1	30	3	0	0.59	0.21	8	2	0	150	0				0.0648148	1	0	30	23.05
1679	2	15	3	0	0.44	0.21	7	1	1	140	0				-0.0596026	0	0	18	21.55
1680	3	15	4	0	0.68	0.29	5	1	1	148	0				0.0313901	1	0	18	13.5
1681	2	15	4	0	0.41	0.21	5	1	0	132	0				0.0114943	0	0	22.4928
1682	1	30	3	0	0.59	0.24	5	2	0	126	0				0.0909091	1	1	16	12
1683	1	20	3	0	0.59	0.27	5	1	0	140	0				0.0742857	1	0	17	10.2333
1684	1	8	4	0	0.5	0.15	6	1	1	145	0				0.0382514	1	0	30	10.1667
1685	3	15	4	0	0.53	0.21	5	2	1	114	0	0	0.38	0.22	0.0442478	1	0	10	10.2667
1686	2	25	3	0	0.59	0.18	5	2	0	144	0				0.057377	1	0	30
1687	2	30	3	0	0.62	0.15	9	2	0	182	0	1	0.68	0.21	0.0806452	1	0	10	19.9167
1688	7	11	3	0	0.53	0.24	4	2	0	119	0				0	0	0	10	10.1667
1689	1	12	3	0	0.53	0.24	13	1	1	124	0	0	0.45	0.18	0.0179641	0	0	19	14.5
1690	2	12	5	0	0.41	0.21	5	1	0	136	0				0.037037	1	0	12.4928	13.5667
1691	1	8	4	0	0.58	0.2	2	1	1	150	0				0.0627306	1	0	48	21.3
1692	1	20	4	1	0.49	0.27	5	1	1	120	0				0.0133333	0	0	20	20.7333
1693	2	20	4	0	0.53	0.21	5	2	1	134	0	1	0.62	0.24	0.0918919	1	1	24	36.0833
1694	4	8	4	0	0.47	0.27	4	1	1	115	0	1	0.53	0.21	-0.00775194	0	0	6.75565	9.08333
1695	2	15	3	0	0.4	0.18	6	2	1	145	0	0	0.47	0.29	0.00662252	0	0	7	13.0667
1696	3	13	4	0	0.29	0.22	4	1	0	133	0				0.0326797	1	0	15	14.0833
1697	3	20	4	0	0.54	0.2	5	2	0	140	0				0.0786517	1	0	11.5914	26.3333
1698	2	10	3	0	0.38	0.27	3	2	1	115	0				0	0	0	5	14.9333
1699	1	10	2	0	0.44	0.32	2	1	0	130	0	0	0.29	0.18	0.0416667	1	0	10	29.5
1700	2	25	3	0	0.49	0.2	8	2	1	135	0				0.0769231	1	0	36	13.95
1701	1	20	4	0	0.77	0.41	4	1	0	148	0				0.0220588	0	0	54	12.2
1702	2	12	4	0	0.62	0.27	12	2	0	150	0	0	0.74	0.15	0.0638298	1	0	42	43.5
1703	8	15	4	0	0.56	0.24	6	1	0	135	0				0.0175439	0	0	11.5585	10.3333
1704	4	25	3	0	0.56	0.27	8	2	1	126	0				0.0222222	0	0	8	9.8
1705	2	12	3	0	0.47	0.24	6	1	0	140	0	0	0.59	0.27	0.0666667	1	0	30	15.5833
1706	6	19	2	1	0.38	0.21	11	2	1	135	0				0.0384615	1	0	14	22.5
1707	1	20	3	0	0.67	0.2	5	2	1	140	0	0	0.47	0.24	0.0805687	1	0	48	12.6667
1708	1	15	2	1	0.53	0.35	8	2	0	146	0				0	0	0	22	12.4167
1709	3	15	2	0	0.44	0.24	3	2	1	123	0				0.03125	1	0	8	12.7
1710	4	15	4	0	0.53	0.27	5	1	0	128	0				-0.0126582	0	0	13	19.5833
1711	2	25	3	0	0.35	0.38	3	1	1	164	0	0	0.59	0.41	-0.148936	0	0	12	11.4167
1712	7	22	3	0	0.47	0.35	6	1	0	141	0				0.026455	0	0	18	9.63333
1713	4	6	4	1	0.56	0.21	4	1	0	148	0				0.0198675	0	0	8	15.4
1714	2	10	5	0	0.42	0.22	4	1	1	128	0	0	0.44	0.24	0.0588235	1	0	8	14.7667
1715	4	15	2	1	0.54	0.2	7	1	0	125	0	0	0.53	0.35	-0.0263158	0	0	15	13.25
1716	5	15	3	0	0.42	0.2	11	2	1	135	0				-0.00680272	0	0	18	9.83333
1717	4	20	4	0	0.5	0.27	9	1	1	123	0	1	0.56	0.29	0.0632911	1	0	17	39.8333
1718	1	16	5	0	0.53	0.27	8	1	0	122	0				0.034965	1	0	10	9.58333
1719	2	5	4	0	0.65	0.24	6	2	1	168	0	0	0.47	0.27	0.0422535	1	0	48	20.1333
1720	2	10	5	1	0.38	0.27	7	1	0	165	0				0.108014	1	1	48	11.8333
1721	2	10	3	0	0.52	0.22	6	1	0	157	0	0	0.56	0.24	0.0275229	0	0	20	10.5667
1722	2	22	2	1	0.45	0.2	7	2	0	129	0				0.0666667	1	0	4	17.7333
1723	7	12	2	1	0.56	0.18	4	2	1	134	0	1	0.5	0.32	0.00628931	0	0	13	17.0667
1724	1	15	2	0	0.68	0.21	4	2	0	128	0				0.0660377	1	0	36	14.8
1725	4	25	3	0	0.65	0.38	8	2	0	147					-0.0568182	0	0	16
1726	1	20	3	0	0.56	0.24	5	2	1	143	0							29
1727	1	12	3	0	0.5	0.24	10	1	1	138	0				-0.0961538	0	0	36	13.5833
1728	3	12	4	0	0.44	0.21	5	1	0	130	0				0.0169492	0	0	7	20
1729	2	25	3	0	0.41	0.21	5	2	0	138	0	0	0.56	0.25	0.0434783	1	0	8	19.7667
1730	7	10	2	1	0.59	0.32	27	1	0	138	0				-0.00552486	0	0	30	18.4167
1731	2	12	4	0	0.56	0.29	4	2	0	146	0	0	0.56	0.12	-0.00613497	0	0	9	9.83333
1732	1	25	3	0	0.47	0.2	3	1	0	153	0				0.0857143	1	0	39	14.5
1733	5	10	2	1	0.29	0.18	5	1	0	123	0				0.0265487	0	0	5	12.8333
1734	2	20	3	0	0.25	0.18	6	1	1	140	0	1	0.5	0.27	0.00662252	0	0	14	19.6667
1735	7	15	3	0	0.41	0.24	6	2	1	114	0				0.0687023	1	0	15	15.5
1736	1	12	2	0	0.47	0.24	5	2	1	133	0				0.00507614	0	0	33	30.6333
1737	1	25	3	0	0.53	0.32	6	1	1	145	0	0	0.62	0.29	-0.0052356	0	0	36	13.75
1738	3	6	4	0	0.65	0.25	6	2	1	129	0				0.0133333	0	0	38	13
1739	1	10	4	0	0.51	0.2	5	1	0	130	0				0.0510949	1	0	10.6242	10.6667
1740	1	10	3	1	0.53	0.24	4	1	1	125	0				0.106145	1	1	19	9.58333
1741	3	25	4	0	0.59	0.29	4	1	1	130	0				0.015873	0	0	18	8.81667
1742	2	20	3	0	0.53	0.29	6	2	0	134	0				0.0737705	1	0	60	15.3833
1743	2	40	3	0	0.44	0.27	5	2	1	115	0				0.0172414	0	0	7	12.5
1744	3	10	4	0	0.53	0.15	4	1	0	139	0				0.0422535	1	0	9	35.5833
1745	1	20	3	0	0.29	0.18	7	2	1	138	0				0	0	0	9	14.9167
1746	3	15	3	1	0.42	0.18	10	1	0	130	0				0.0294118	0	0	10	21.5833
1747	3	15	3	0	0.65	0.3	4	1	1	148	0				0.0538462	1	0	38
1748	4	14	5	0	0.53	0.27	5	1	1	125	0				-0.0198675	0	0	18.5257	11.8667
1749	1	15	3	0	0.5	0.24	3	2	0	144	0				-0.0070922	0	0	12	11.3667
1750	2	30	2	0	0.5	0.32	10	2	0	132	1				0.0769231	1	0	10.4271
1751	1	25	4	1	0.51	0.25	5	1	0	126	0	0	0.47	0.29	0.0596026	1	0	13	15.5833
1752	3	20	3	0	0.49	0.27	4	1	1	114	0	0	0.47	0.21	0.00699301	0	0	18	14.8333
1753	4	30	2	1	0.5	0.27	6	1	1	120	0				0.0306748	1	0	16.0657	14
1754	2	20	4	0	0.45	0.23	3	1	0	112	0				0.0406504	1	0	7.88706	50.5
1755	5	15		2	0.59			2	0	132	0				0.0292398	0	0	18	15.3
1756	2	12	2	1	0.32	0.15	9	2	1	140	0				0.0314465	1	0	12	13.5667
1757	3	10	2	1	0.47	0.24	10	1	0	134	0				0.0075188	0	0	8	14.5
1758	2	25	1	2	0.62			2	0	133	0				0.049505	1	0	24	12.9333
1759	3	20	4	0	0.42	0.2	3	1	0	114	0	0	0.44	0.21	0.00854701	0	0	7	27.2333
1760	1	25	4	0	0.54	0.22	5	1	1	135	0	0	0.35	0.24	0.0727273	1	0	25.4928	18.6667
1761	5	10	4	0	0.31	0.2	4	1	1	120	0	0	0.31	0.2	-0.00740741	0	0	12	10.5
1762	3	22	4	0	0.62	0.27	5	1	0	120	0							5.06571
1763	4	20	5	0	0.5	0.27	4	1	0	125	0				-0.00884956	0	0	10.1643	14.5833
1764	5	10	5	0	0.41	0.27	5	1	1	125	0				0.00763359	0	0	7.49281	12.5833
1765	1	12	3	0	0.44	0.24	3	2	0	146	0	0	0.56	0.24	0.0691824	1	0	8.26283	15.1333
1766	5	20	3	0	0.5	0.27	7	1	0	134	0	0	0.59	0.24	0.00680272	0	0	6.62423	30.5833
1767	1	15	3	0	0.6	0.24	2	1	0	133	0				0.021978	0	0	24	13.75
1768	4	10	1	1	0.53	0.24	14	2	0	119	0				0	0	0	13.5914	20.9
1769	2	20	3	0	0.56	0.21	7	2	1	145	0	0	0.47	0.12	0.184549	1	1	24	30.1667
1770	3	10	4	0	0.65	0.24	5	2	0	130	0	0	0.56	0.29	0.00689655	0	0	10	10.8167
1771	1	6	4	0	0.47	0.24	3	2	1	135	0				0.0222222	0	0	11	10.1667
1772	2	10	4	0	0.49	0.29	4	1	1	135	0				0.0374332	1	0	28	31.5
1773	3	12		2	0.33			1	1	142	0				0.019802	0	0	24	14.6333
1774	2	22	2	1	0.74	0.24	6	2	0	148								21
1775	7	20	3	0	0.5	0.32	5	2	1	138	0	0	0.56	0.27	-0.00606061	0	0	11	13
1776	1	15	2	0	0.78	0.29	4	2	0	185	0	1	0.7	0.18	0.040724	1	0	55	20.25
1777	5	25	3	0	0.59	0.21	3	2	0	140	0				0	0	0	6	11.7667
1778	5	20	3	0	0.53	0.24	5	1	0	132	0				-0.251701	0	0	16	11.05
1779	5	10	2	1	0.38	0.13	4	1	1	118	0				0.0222222	0	0	4	9
1780	3	20	1	1	0.35	0.18	8	1	0	134	1				0	0	0	9	14
1781	2	25	3	0	0.65	0.27	6	2	0	130	0				0.00529101	0	0	24	13.5833
1782	4	10	2	0	0.38	0.24	10	1	0	125	0	1	0.53	0.27	0.0218978	0	0	11	25.8
1783	1	7	5	0	0.65	0.41	6	2	1	158	0				0.0110701	0	0	50	14.9167
1784	4	11	2	0	0.59	0.18	7	1	0	121	0	0	0.53	0.29	0.0424242	1	0	24	11.1667
1785	1	15	3	0	0.56	0.35	5	2	0	144	0				-0.0594595	0	0	33	15
1786	3	30	3	0	0.68	0.32	4	2	0	140	0	0	0.49	0.22	0.00621118	0	0	8	14.6667
1787	3	25	3	0	0.32	0.21	4	2	0	127	0				0.0243902	0	0	9.09856	13.9667
1788	2	30	3	0	0.62	0.27	4	2	0	130	0				-0.026178	0	0	26	12.9833
1789	6	30	2	0	0.56	0.21	4	2	0	130	1				0.0123457	0	0	11	11.6333
1790	1	16	4	0	0.56	0.24	4	1	0	125	0				-0.00699301	0	0	8.49281	15.5
1791	3	10	5	0	0.44	0.27	3	1	1	130	0				0.0125	0	0	27.0986	14.75
1792	2	25	3	0	0.68	0.27	4	1	0	188	0				0.0734177	1	0	58	29.25
1793	1	10	2	0	0.63	0.38	6	2	0	154	0				0.0416667	1	0	28	12.0833
1794	3	10	2	1	0.53	0.24	4	1	0	120	0	0	0.47	0.24	0.00719424	0	0	8	11.4833
1795	3	25	3	0	0.51	0.29	7	2	0	130	0	0	0.56	0.24	-0.00653595	0	0	11.8542	18.9167
1796	4	15	4	0	0.62	0.27	4	1	0	145	0	0	0.53	0.24	0.0232558	0	0	7.39425	34.3667
1797	1	30	3	0	0.59	0.41	4	2	0	124	0	0	0.59	0.21				30
1798	1	20	3	1	0.47	0.24	5	2	0	130	0				0.0442478	1	0	5.82136	15.0833
1799	4	25	3	0	0.38	0.2	8	2	0	122	0				0.047619	1	0	36	13.6667
1800	3	20	1	1	0.56	0.24	8	2	1	130	0				-0.0742857	0	0	30	9
1801	2	12	4	0	0.47	0.27	6	1	0	120	0				0.0416667	1	0	18
1802	2	5	3	0	0.65	0.32	7		0	130	0				0	0	0	35	38.7
1803	2	20	4	0	0.33	0.22	6	2	1	104	0				0.047619	1	0	4	43.5
1804	1	20	3	0	0.5	0.35	9	2	0	140	0				0.0428571	1	0	7	18.8333
1805	1	30	3	0	0.62	0.12	5	2	1	125	0	0	0.47	0.24	0.0298507	0	0	11	9.36667
1806	2	20	3	0	0.56	0.27	9	1	1	140	0				0.0306122	1	0	30	14.2
1807	2	15	4	1	0.41	0.29	3	2	0	130	0				0.0497238	1	0	21.8871	13.7333
1808	3	20	2	1	0.53	0.18	7	1	0	150	0				0.0486486	1	0	30	13.0833
1809	3	10	3	0	0.5	0.27	6	1	1	143	0				0.0229885	0	0	18	11.3833
1810	3	20	4	0	0.47	0.27	5	1	1	115	0				0	0	0	9	15
1811	4	10	4	1	0.56	0.25	6	1	1	125	0				0.0149254	0	0	48	14.3333
1812	4	20	4	1	0.62	0.27	5	1	1	122	0				0.00719424	0	0	10	20.9167
1813	2	10	3	1	0.59	0.29	7	1	0	155	0				0.0429448	1	0	59	14.4167
1814	4	10	3	0	0.53	0.27	4	1	0	140	0				-0.0114943	0	0	24	20.5
1815	6	12	5	0	0.59	0.24	5	1	0	142	0				-0.0117647	0	0	12.1643	36.3333
1816	5	30	3	0	0.51	0.25	5	2	0	130	0				0.0491803	1	0	36	10.7
1817	4	20	3	0	0.44	0.21	7	2	0	118	0				0.0364964	1	0	10	71
1818	8	7	3	0	0.35	0.29	4	2	0	130	0				0.00699301	0	0	8.16427	21.7167
1819	4	16	3	0	0.62	0.24	6	1	0	135	0				0.0282486	0	0	17	12.5167
1820	5	12	3	0	0.41	0.12	7	1	0	137	0				0.0410959	1	0	7	11.0667
1821	5	20	4	1	0.53	0.27	4	1	0	130	0				0.00653595	0	0	11	14.4167
1822	4	25	4	0	0.71	0.27	3	2	1	120	0				0.0251256	0	0	24	14.8333
1823	4	30	3	0	0.65	0.32	7	2	0	144	0				0.0288066	0	0	60	14.65
1824	5	15	2	0	0.53	0.24	6	2	0	118	0				0.00787402	0	0	9	21.9167
1825	2	15	3	1	0.53	0.27	8	1	0	140	0				0.00584795	0	0	16	13
1826	4	25	2	0	0.53	0.35	8	2	0	153	0				0.023622	0	0	21	12.5
1827	4	20	4	0	0.51	0.16	3	2	1	135	0				0.0650407	1	0	56	11.3
1828	3	20	3	0	0.47	0.27	5	2	0	115	0				0.0196078	0	0	5	10.5833
1829	6	10	5	0	0.36	0.2	5	1	1	125	0				0.0333333	1	0	6.29569
1830	4	10	4	0	0.62	0.32	5	1	0	132	0				0.0547264	1	0	18	22.55
1831	1	8	4	0	0.56	0.32	5	2	0	150	0				0.0925926	1	1	18	14.1167
1832	1	25	3	0	0.33	0.2	4	2	1	125	0				0.0769231	1	0	30	14
1833	7	8	4	1	0.5	0.15	5	1	1	130	0				0	0	0	5.75565	45.25
1834	2	15	2	1	0.47	0.24	5	0	1	136	0				0.0232558	0	0	24	18.25
1835	1	30	4	0	0.71	0.21	3	2	0	130	0				0.0634146	1	0	42	10.75
1836	1	15	3	1	0.44	0.27	4	1	1	132	0				0.00613497	0	0	24	11.5833
1837	2	8	4	0	0.68	0.29	4	1	1	120	0				0.0198675	0	0	18	13.5667
1838	1	6	4	1	0.44	0.24	4	2	1	140	0				-0.00934579	0	0	42	26.6667
1839	1	8	4	0	0.62	0.29	4	1	0	140	0				0.0960854	1	1	48	10.5667
1840	4	8	4	0	0.53	0.24	3	2	1	120	1				0.0149254	0	0	7.59138	9.33333
1841	2	20		2	0.65			2	1	130	0				0.00598802	0	0	26	13.4167
1842	4	9	3	0	0.35	0.21	4	1	0	136	0				0.0344828	1	0	10.3285	10.9
1843	1	10	1	1	0.41	0.24	7	2	0	145	0				0.0491803	1	0	5.16427	9.55
1844	2	25	3	0	0.62	0.32	3	1	0	115	0				0.0294118	0	0	16	31.3667
1845	4	8	3	0	0.44	0.32	4	1	1	125	0				0.107438	1	1	7	22.0333
1846	3	30	2	0	0.77	0.24	4	2	0	140	0				0.112108	1	1	30	22.0333
1847	2	20	3	0	0.59	0.21	5	2	0	142	0				-0.00429185	0	0	42	12.3333
1848	10	15	3	0	0.8	0.32	6	1	0	120	0				0.0322581	1	0	5	17.7333
1849	2	15	3	0	0.8	0.21	5	2	0	151	0				0.0264151	0	0	42	8.45
1850	3	25	5	0	0.36	0.22	4	1	1	128	0				0.0218978	0	0	10	15.8

## Sheet: Sheet2
Study ID	Structure	Measurement	Error
1030	1	1
1002	1	1
1022	1	1
1004	1	1
1025	1	1
1029	1	1
1006	1	1
1007	1	1
1012	1	1
1021	1	1
1026	1	1
1024	1	1
1018	1	1
1003	1	1
1001	1	1
1013	0		1
1014	1	1
1005	1	1
1028	1	1
1017	1	1
1023	2
1015	1	1
1010	1	1
1008	1	1
1009	1	1
1011	1	1
1238	1	1
1249	1	1
1255	1	1
1234	1	1
1253	2
1245
1241	1	1
1252	1	1
1257	2
1247	1	1
1231	1	1
1161	2
1226	0		1
1210	0		4
1165	0		1
1167	1	1
1272	0		1
1267	2
1266	0		4
1261	0		1
1256	1	1
1268	1	1
1250	0		2
1246	1	1
1260	1	1
1265	2
1273	2
1285	1	1
1271	2
1282	1	1
1276	2
1227	2
1236	2
1279	1	1
1278	1	0
1248	1	1
1284	1	1
1281	2
1280	0		4
1286	1	1
1297	0		4
1294	1	1
1251	1	1
1296	1	1
1275	1	1
1291	1	1
1292	1	1
1295	1	1
1520	1	1
1532	0		3
1536	1	1
1214
1505	1	1
1535	1	1
1537	1	1
1504
1516	1	1
1528	1	1
1538	1	1
1502	1	1
1500	1	1
1503	1	1
1492	1	1
1489	1	1
1208	1	1
1499	1	1
1486	1	1
1515	1	1
1513	2
1522	1	1
1523	1	1
1487	1	1
1501	1	1
1512	1	1
1511	1	1
1509	1	1
1507	1	1
